# Supplementary material for: Genetic Diversity and Phylogenetic Relationships Among Accessions of Pediomelum tenuiflorum (Pursh) A.N. Egan
Source: Genes (Basel). 2026 Apr 20;17(4):490. doi: 10.3390/genes17040490 (PMC13115678; doi:10.3390/genes17040490)
Supplement: Supplementary file 1 [file genes-17-00490-s001.zip]

Archive with 1 entries (1 files):
- genes-4198477-supplementary.pdf
